# Supplementary material for: Interfacial Crystallization and Supramolecular Self-Assembly of Spider Silk Inspired Protein at the Water-Air Interface
Source: Materials (Basel). 2021 Jul 29;14(15):4239. doi: 10.3390/ma14154239 (PMC8348448; doi:10.3390/ma14154239)
Supplement: Supplementary file 1 [file materials-14-04239-s001.zip]

Archive with 1 entries (1 files):
- materials-1312504-supplementary.pdf
